# Supplementary material for: Bioactive Polymer Composites for 3D-Printed Bone Implants: A Systematic Review
Source: Polymers (Basel). 2026 Feb 3;18(3):397. doi: 10.3390/polym18030397 (PMC12899301; doi:10.3390/polym18030397)
Supplement: Supplementary file 1 [file polymers-18-00397-s001.zip]

Archive with 2 entries (2 files):
- Table S1. PRISMA 2020 checklist.pdf
- Table S2. Detailed search strategies used for literature retrieval in the Scopus, Web of Science.pdf
